# Supplementary material for: Ca2+/Cation Antiporters (CaCA): Identification, Characterization and Expression Profiling in Bread Wheat (Triticum aestivum L.)
Source: Front Plant Sci. 2016 Nov 28;7:1775. doi: 10.3389/fpls.2016.01775 (PMC5124604; doi:10.3389/fpls.2016.01775)
Supplement: File S1 — List of protein sequences identified as putative CaCA proteins from various databases. Green highlighted sequences showed comparable size and hydropathy to the reported sequences, therefore these were used during further characterization. [file DataSheet1.XLS]

## Sheet: Sheet1
	File S1. List of protein sequences identified as putative CaCA proteins from various databases. Green highlighted sequences showed comparable size and hydropathy to the reported sequences, therefore these were used during further characterization.
Triticum aestivum
			Identified protein model/ protein sequences
	CaCA protein family	Protein name	IWGSC Protein model	TGAC Protein Model	NCBI database
	TaCAX	TaCAX1a-A	Traes_3AL_3CA77B366.1	TRIAE_CS42_3AL_TGACv1_193622_AA0615430.3
		TaCAX1a-D	Traes_3DL_096A9C488.1	TRIAE_CS42_3DL_TGACv1_249480_AA0849790.4
		TaCAX1b-A	Traes_2AL_26065F906.1
		TaCAX1b-B	Traes_2BL_445F5B3B7.1
		TaCAX1b-D	Traes_2DL_2A2F4F62B.1
		TaCAX2-A	Traes_4AS_A6817B55B.1	TRIAE_CS42_4AS_TGACv1_306384_AA1007320.1
		TaCAX2-B	Traes_4BS_0F601AE0D.1
		TaCAX2-D	Traes_4DL_4DD8BAC21.1
		TaCAX3-A	Traes_2AL_0C8FA3B9E.1	TRIAE_CS42_2AL_TGACv1_093630_AA0284040.1
		TaCAX3-B	Traes_2BL_101785F13.1	TRIAE_CS42_2BL_TGACv1_132135_AA0435540.1
		TaCAX3-D	Traes_2DL_3F4028C71.1	TRIAE_CS42_2DL_TGACv1_161913_AA0561080.1
		TaCAX4-A	Traes_6AS_5A93557EF.1
		TaCAX4-B	Traes_6BS_1E297BB49.1
		TaCAX4-D	Traes_6DS_8ECFF401E.1
	TaCCX	TaCCX1-B	Traes_4BL_E0ABA8471.1
		TaCCX1-D	Traes_4DL_3E4AD3406.1
		TaCCX2-A	Traes_4AL_ECCF59611.1	TRIAE_CS42_4AL_TGACv1_289430_AA0970950.1	CDM83454.1
		TaCCX2-D	Traes_4DS_DBE3AAFF7.1
		TaCCX3-B	Traes_2BS_E5A481317.1
		TaCCX3-D	Traes_2DS_7976670BE.1	TRIAE_CS42_2DS_TGACv1_179041_AA0603820.1
		TaCCX4-D	Traes_5DS_8E70396F8.1	TRIAE_CS42_5DS_TGACv1_457622_AA1488340.1
		TaCCX5-A	Traes_5AL_B925FC757.1	TRIAE_CS42_5AL_TGACv1_375800_AA1227340.1
		TaCCX5-B	Traes_5BL_6A7BE3F0C.1	TRIAE_CS42_5BL_TGACv1_405705_AA1333370.1
		TaCCX5-D	Traes_5DL_B669983C4.1	TRIAE_CS42_5DL_TGACv1_432963_AA1396120.1
	TaNCL	TaNCL1-A	Traes_3AS_34F1C5448.1	TRIAE_CS42_3AS_TGACv1_211194_AA0686560.1
		TaNCL1-B	Traes_3B_D43FC5D34.1		CDM82192.1
		TaNCL1-D	Traes_3DS_11FE5FB8B.1	TRIAE_CS42_3DS_TGACv1_272147_AA0915630.1
		TaNCL2-A	Traes_7AS_996628671.1
		TaNCL2-B	Traes_7BS_878BFF4E2.1
		TaNCL2-D	Traes_7DS_DD153C6CA.1
		TaNCL3-D	Traes_7DS_15F88BD86.1	TRIAE_CS42_7DS_TGACv1_624753_AA2063110.1
	TaMHX	TaMHX1-A	Traes_4AL_3C35261D2.1
		TaMHX1-B	Traes_4BS_BB2C84D23.1		TSA: JP214184 (CDS obtained using FGENESH)
		TaMHX1-D	Traes_4DS_3ED657785.1		AEH02878
Triticum urartu
	CaCA protein family	Protein name	Protein model	NCBI
	TuCAX	TuCAX1a	TRIUR3_25522-P1
		TuCAX1b	TRIUR3_30618-P1
		TuCAX2	TRIUR3_07360-P1
	TuCCX	TuCCX1	TRIUR3_21787-P1	TSA: GAKL01061700 (CDS obtained using FGENESH)
	TuNCL	TuNCL1	TRIUR3_22187-P1
		TuNCL2	TRIUR3_11261-P1
	TuMHX	TuMHX1	TRIUR3_22032-P1	TSA: GAKL01028660 (CDS obtained using FGENESH)
Aegilops tauschii	CaCA protein family	Protein name	Protein model	NCBI
	AeCAX	AeCAX1a	EMT05522
		AeCAX2	EMT29671
		AeCAX3	EMT16753
		AeCAX4	EMT19312
	AeCCX	AeCCX1	EMT24189
		AeCCX2	EMT13396
		AeCCX3	EMT33185	TSA: IAAS01010469(CDS obtained using FGENESH)
		AeCCX4	EMT28853
	AeNCL	AeNCL1	EMT26919
		AeNCL2	EMT05376
	AeMHX	AeMHX1	EMT11202	TSA: IAAP01001746 (CDS obtained using FGENESH)
