# Supplementary material for: Ca2+/Cation Antiporters (CaCA): Identification, Characterization and Expression Profiling in Bread Wheat (Triticum aestivum L.)
Source: Front Plant Sci. 2016 Nov 28;7:1775. doi: 10.3389/fpls.2016.01775 (PMC5124604; doi:10.3389/fpls.2016.01775)
Supplement: File S2 — Clustering of TaCaCA superfamily genes into homeologous groups. The genes derived from homeologous chromosomes and showed ≥90% similarity are considered as homeologous genes. [file DataSheet2.XLS]

## Sheet: Sheet1
		File S2. Clustering of TaCaCA superfamily genes into homeologous groups. The genes derived from homeologous chromosomes and showed ≥90% similarity are considered as homeologous genes.
		TaCAXs							TaCCXs
	Homeologous Groups	TaCAX genes	Percent similarity between homeologous genes					Homeologous Groups	TaCCX genes	Percent similarity between homeologous genes
1			TaCAX1a-A	TaCAX1a-D						TaCCX1-B	TaCCX1-D
	TaCAX1a	TaCAX1a-A	100	98.39			1	TaCCX1	TaCCX1-B	100	96.11
		TaCAX1a-D	98.39	100					TaCCX1-D	96.11	100
2	TaCAX1b		TaCAX1b-A	TaCAX1b-B	TaCAX1b-D					TaCCX2-A	TaCCX2-D
		TaCAX1b-A	100	96.16	97.85		2	TaCCX2	TaCCX2-A	100	93.97
		TaCAX1b-B	96.16	100	96.54				TaCCX2-D	93.97	100
		TaCAX1b-D	97.85	96.54	100
										TaCCX3-B	TaCCX3-D
3	TaCAX2		TaCAX2-A	TaCAX2-B	TaCAX2-D		3	TaCCX3	TaCCX3-B	100	95.65
		TaCAX2-A	100	99.42	98.44				TaCCX3-D	95.65	100
		TaCAX2-B	99.42	100	98.69
		TaCAX2-D	98.44	98.69	100					TaCCX4-D
							4	TaCCX4	TaCCX4-D	100
4	TaCAX3-A		TaCAX3-A	TaCAX3-B	TaCAX3-D
		TaCAX3-A	100	97.38	97.3					TaCCX5-A	TaCCX5-B	TaCCX5-D
		TaCAX3-B	97.38	100	97.54		5	TaCCX5	TaCCX5-A	100	97.96	98.37
		TaCAX3-D	97.3	97.54	100				TaCCX5-B	97.96	100	97.96
									TaCCX5-D	98.37	97.96	100
5	TaCAX4-A		TaCAX4-A	TaCAX4-B	TaCAX4-D
		TaCAX4-A	100	96.48	97.02
		TaCAX4-B	96.48	100	96.86
		TaCAX4-D	97.02	96.86	100
		TaNCLs							TaMHXs
	Homeologous Groups	TaCAX genes	Percent similarity between homeologous genes					Homeologous Groups	TaCAX genes	Percent similarity between homeologous genes
			TaNCL1-A	TaNCL1-B	TaNCL1-D					TaMHX1-A	TaMHX1-B	TaMHX1-D
1	TaNCL1	TaNCL1-A	100	96.78	96.67		1	TaMHX1	TaMHX1-A	100	99.81	98.7
		TaNCL1-B	96.78	100	97.59				TaMHX1-B	99.81	100	98.91
		TaNCL1-D	96.67	97.59	100				TaMHX1-D	98.7	98.91	100
			TaNCL2-A	TaNCL2-B	TaNCL2-D
2	TaNCL2	TaNCL2-A	100	97.19	98.05
		TaNCL2-B	97.19	100	96.96
		TaNCL2-D	98.05	96.96	100
			TaNCL3-D
3	TaNCL3	TaNCL3-D	100
