# Supplementary material for: Ca2+/Cation Antiporters (CaCA): Identification, Characterization and Expression Profiling in Bread Wheat (Triticum aestivum L.)
Source: Front Plant Sci. 2016 Nov 28;7:1775. doi: 10.3389/fpls.2016.01775 (PMC5124604; doi:10.3389/fpls.2016.01775)
Supplement: File S3 — Similarity matrix between various families of TaCaCA superfamily genes obtained by bi-directional best blast hit approach. The genes highlighted with same color are predicted as putatively duplicated genes in each gene family due to their localization on same subgenome and relatively higher similarity than other genes. [file DataSheet3.XLS]

## Sheet: Sheet1
		File S3. Similarity matrix between various families of TaCaCA superfamily genes obtained by bi-directional best blast hit approach. The genes highlighted with same colour are predicted as putatively duplicated genes in each gene family due to their localization on same subgenome and relatively higher similarity than other genes.
TaCAX
	TaCAX1a-A	TaCAX1a-D	TaCAX1b-A	TaCAX1b-D	TaCAX1b-B	TaCAX2-A	TaCAX2-B	TaCAX2-D	TaCAX3-A	TaCAX3-B	TaCAX3-D	TaCAX4-A	TaCAX4-B	TaCAX4-D
TaCAX1a-A	100	98.39	73.84	73.84	72.49	55.42	54.49	54.29	52.33	51.93	52.09	53.71	53.74	54.13
TaCAX1a-D	98.39	100	73.96	73.96	72.65	56	54.93	54.57	52.3	51.98	52.06	54.02	53.82	54.25
TaCAX1b-A	73.84	73.96	100	97.85	96.16	54.89	54.13	53.77	51.97	52.21	52.05	53.01	52.86	53.68
TaCAX1b-B	72.49	72.65	96.16	96.54	100	54.67	53.93	53.96	52.33	52.41	52.33	53.06	52.48	53.69
TaCAX1b-D	73.84	73.96	97.85	100	96.54	55.22	54.44	54	52.05	52.13	51.97	53.4	53.1	54.07
TaCAX2-A	55.42	56	54.89	55.22	54.67	100	99.42	98.44	73.27	73.43	73.52	65.12	64.95	64.71
TaCAX2-B	54.49	54.93	54.13	54.44	53.93	99.42	100	98.69	72.02	72.18	72.1	63.83	63.57	63.52
TaCAX2-D	54.29	54.57	53.77	54	53.96	98.44	98.69	100	71.62	71.78	71.7	63.9	63.64	63.59
TaCAX3-A	52.33	52.3	51.97	52.05	52.33	73.27	72.02	71.62	100	97.38	97.3	63.56	63.94	63.88
TaCAX3-B	51.93	51.98	52.21	52.13	52.41	73.43	72.18	71.78	97.38	100	97.54	63.88	64.02	63.96
TaCAX3-D	52.09	52.06	52.05	51.97	52.33	73.52	72.1	71.7	97.3	97.54	100	63.8	63.94	63.88
TaCAX4-A	53.71	54.02	53.01	53.4	53.06	65.12	63.83	63.9	63.56	63.88	63.8	100	96.48	97.02
TaCAX4-B	53.74	53.82	52.86	53.1	52.48	64.95	63.57	63.64	63.94	64.02	63.94	96.48	100	96.86
TaCAX4-D	54.13	54.25	53.68	54.07	53.69	64.71	63.52	63.59	63.88	63.96	63.88	97.02	96.86	100
TaCCX
	TaCCX1-B	TaCCX1-D	TaCCX2-A	TaCCX2-D	TaCCX3-B	TaCCX3-D	TaCCX4-D	TaCCX5-A	TaCCX5-D	TaCCX5-B
TaCCX1-B	100	96.11	50.26	49.29	50.76	50.82	48.14	46.82	47.01	47
TaCCX1-D	96.11	100	51.64	49.74	52.27	52.17	50.87	48.19	48.4	48.58
TaCCX2-A	50.26	51.64	100	93.97	59.76	60.15	74.38	49.82	49.46	50.38
TaCCX2-D	49.29	49.74	93.97	100	57.93	58.47	72.54	48.07	47.69	48.79
TaCCX3-B	50.76	52.27	59.76	57.93	100	95.65	61.09	48.31	48.1	48.75
TaCCX3-D	50.82	52.17	60.15	58.47	95.65	100	61.41	48.55	48.27	48.87
TaCCX4-D	48.14	50.87	74.38	72.54	61.09	61.41	100	49.1	48.67	49.96
TaCCX5-A	46.82	48.19	49.82	48.07	48.31	48.55	49.1	100	98.37	97.96
TaCCX5-D	47.01	48.4	49.46	47.69	48.1	48.27	48.67	98.37	100	97.96
TaCCX5-B	47	48.58	50.38	48.79	48.75	48.87	49.96	97.96	97.96	100
TaNCL
	TaNCL1-A	TaNCL1-B	TaNCL1-D	TaNCL2-A	TaNCL2-B	TaNCL2-D	TaNCL3-D
TaNCL1-A	100	96.78	96.67	67.45	67.21	67.45	75.86
TaNCL1-B	96.78	100	97.59	67.76	67.37	68.07	76.36
TaNCL1-D	96.67	97.59	100	68.15	67.84	68.54	75.92
TaNCL2-A	67.45	67.76	68.15	100	97.19	98.05	64.17
TaNCL2-B	67.21	67.37	67.84	97.19	100	96.96	63.54
TaNCL2-D	67.45	68.07	68.54	98.05	96.96	100	63.93
TaNCL3-D	75.86	76.36	75.92	64.17	63.54	63.93	100
