# Supplementary material for: Ca2+/Cation Antiporters (CaCA): Identification, Characterization and Expression Profiling in Bread Wheat (Triticum aestivum L.)
Source: Front Plant Sci. 2016 Nov 28;7:1775. doi: 10.3389/fpls.2016.01775 (PMC5124604; doi:10.3389/fpls.2016.01775)
Supplement: File S4 — Analysis of chromosomal localization, gene structure and various other characteristic features of TaCaCA superfamily genes and proteins. [file DataSheet4.XLS]

## Sheet: Sheet1
	File S4. Analysis of chromosomal localization, gene structure and various other characteristic features of TaCaCA superfamily genes and proteins.
CaCA protein family	Protein name	CDS	Chromosome ID	Strand R/F	From	To	Intron	Exon	Protein length	MW(DA)	pI	Signal peptide
TaCAX	TaCAX1a-A	1389	TGACv1_scaffold_193622_3AL	R	1209	6055	7	8	462	49114.7	6.12	no
	TaCAX1a-D	1365	Chromosome 3D	F	Not found	66013646	7	8	454	48339.9	6.21	no
	TaCAX1b-A	1308	Chromosome 2A	R	221369429	221374295	10	11	435	46810	5.58	no
	TaCAX1b-B	1341	IWGSC_CSS_2BL_scaff_2378559	F	8	4035	10	11	446	48220.6	5.6	no
	TaCAX1b-D	1308	Chromosome 2D	R	132090841	132095632	10	11	435	46811	5.33	no
	TaCAX2-A	1290	Chromosome 4B	F	5602974	Not Found	11	12	429	46781.6	5.29	no
	TaCAX2-B	1299	Chromosome 4B	R	125359209	125367517	10	11	432	47213.1	5.03	no
	TaCAX2-D	1305	IWGSC_CSS_4DL_scaff_14471062	F	4612	9703	10	11	434	47455.4	5.01	no
	TaCAX3-A	1260	Chromosome 2A	R	237747720	237744915	10	11	419	45752.7	4.86	no
	TaCAX3-B	1260	Chromosome 2B	F	324169658	324172501	10	11	419	45764.7	4.85	no
	TaCAX3-D	1260	Chromosome 2D	R	142714855	142711927	10	11	419	45721.6	4.85	no
	TaCAX4-A	1380	Chromosome 6A	F	33034670	33038295	12	13	459	48989.5	5.19	no
	TaCAX4-B	1308	IWGSC_CSS_6BS_scaff_2973012	F	3049	6458	11	12	435	46493.7	5.02	no
	TaCAX4-D	1377	Chromosome 6D	R	17484575	17488102	12	13	458	49053.6	5.51	no
TaCCX	TaCCX1-B	1338	Chromosome 4B	F	295595441	295597522	0	1	445	47965.1	5.06	no
	TaCCX1-D	1911	IWGSC_CSS_4DL_scaff_14395017	R	9029	11507	1	2	636	68378.6	5.72	yes
	TaCCX2-A	1749	TGACv1_scaffold_289430_4AL	R	29097	31421	0	1	582	60293.2	7.58	yes
	TaCCX2-D	1614	IWGSC_CSS_4DS_scaff_2299075	F	19	1722	1	2	537	56901.7	8.58	yes
	TaCCX3-B	1857	Chromosome 2B	R	37513652	37516100	1	2	618	65221.8	8.04	no
	TaCCX3-D	1821	TGACv1_scaffold_179041_2DS	R	28492	30895	1	2	606	63761.1	7.8	no
	TaCCX4-D	1695	TGACv1_scaffold_457622_5DS	R	39136	41365	0	1	564	58187.1	8.32	no
	TaCCX5-A	1488	TGACv1_scaffold_375800_5AL	F	38056	43654	2	3	495	52541.5	8.84	no
	TaCCX5-B	1377	Chromosome 5B	R	59168451	59173036	1	2	458	49021.2	8.4	no
	TaCCX5-D	1476	TGACv1_scaffold_432963_5DL	R	18547	23425	1	2	491	52587.5	8.84	no
TaNCL	TaNCL1-A	1740	TGACv1_scaffold_211194_3AS	F	14983	19848	6	7	579	62935.8	5.35	yes
	TaNCL1-B	1740	Chromosome 3B	F	167716189	167720421	6	7	579	62987	5.5	yes
	TaNCL1-D	1743	TGACv1_scaffold_272147_3DS	R	43527	48238	6	7	580	63100.1	5.5	yes
	TaNCL2-A	1284	Chromosome 7A	R	54842723	54846624	5	6	427	47429.1	5.39	yes
	TaNCL2-B	1284	Chromosome 7B	F	35111668	35116624	5	6	427	47386.1	5.3	yes
	TaNCL2-D	1284	IWGSC_CSS_7DS_scaff_3908850	F	577	4442	5	6	427	47456.2	5.49	yes
	TaNCL3-D	1602	Chromosome 7D	R	18475211	18484464	6	7	533	58864.3	5.97	no
TaMHX	TaMHX1-A	1554	IWGSC_CSS_4AL_scaff_7140079	R	1818	7666	7	8	517	57559.6	5.17	no
	TaMHX1-B	1575	Chromosome 4D	R	175509378	Not found	7	8	524	58277.5	5.16	no
	TaMHX1-D	1560	Chromosome 4D	R	89413043	83908641	7	8	519	57782.9	5.08	no
