# Supplementary material for: Ca2+/Cation Antiporters (CaCA): Identification, Characterization and Expression Profiling in Bread Wheat (Triticum aestivum L.)
Source: Front Plant Sci. 2016 Nov 28;7:1775. doi: 10.3389/fpls.2016.01775 (PMC5124604; doi:10.3389/fpls.2016.01775)
Supplement: File S5 — Number of transmembrane domains predicted by various tools in TaCaCA superfamily proteins. [file DataSheet5.XLSX]

## Sheet: Sheet1
		File S5. Number of transmembrane domains predicted by various tools in TaCaCA superfamily proteins.
	Protein name	TmHMM v.2	TMMOD	Phobius	SosuiG v.1.1	DAS-Tmfilter	Average	Family wise average
TaCAX	TaCAX1a-A	10	11	11	11	11	10.8	10.17
	TaCAX1a-D	10	11	11	11	11	10.8
	TaCAX1b-A	11	11	11	10	11	10.8
	TaCAX1b-B	11	11	11	10	11	10.8
	TaCAX1b-D	11	11	11	10	11	10.8
	TaCAX2-A	11	11	11	9	10	10.4
	TaCAX2-B	11	11	11	10	10	10.6
	TaCAX2-D	11	11	11	9	10	10.4
	TaCAX3-A	10	11	10	9	9	9.8
	TaCAX3-B	10	11	10	9	9	9.8
	TaCAX3-D	10	11	10	9	9	9.8
	TaCAX4-A	8	8	8	10	10	8.8
	TaCAX4-B	11	11	8	10	10	10
	TaCAX4-D	8	8	8	10	10	8.8
TaCCX	TaCCX1-B	10	10	10	10	10	10	11.7
	TaCCX1-D	12	11	12	12	13	12
	TaCCX2-A	13	13	12	13	13	12.8
	TaCCX2-D	13	12	10	12	12	11.8
	TaCCX3-B	11	12	13	12	14	12.4
	TaCCX3-D	12	12	12	12	14	12.4
	TaCCX4-D	10	12	12	13	15	12.4
	TaCCX5-A	11	11	12	10	12	11.2
	TaCCX5-B	11	11	11	9	11	10.6
	TaCCX5-D	11	11	12	10	13	11.4
TaNCL	TaNCL1-A	9	11	10	12	11	10.6	9.03
	TaNCL1-B	9	11	10	12	11	10.6
	TaNCL1-D	9	11	10	12	11	10.6
	TaNCL2-A	8	6	6	8	8	7.2
	TaNCL2-B	8	6	7	8	8	7.4
	TaNCL2-D	8	6	6	8	8	7.2
	TaNCL3-D	9	9	10	10	10	9.6
TaMHX	TaMHX1-A	7	10	7	9	9	8.4	9.2
	TaMHX1-B	9	10	7	10	10	9.2
	TaMHX1-D	9	10	9	11	11	10
							Total average	10.02
