# Supplementary material for: Ca2+/Cation Antiporters (CaCA): Identification, Characterization and Expression Profiling in Bread Wheat (Triticum aestivum L.)
Source: Front Plant Sci. 2016 Nov 28;7:1775. doi: 10.3389/fpls.2016.01775 (PMC5124604; doi:10.3389/fpls.2016.01775)
Supplement: File S6 — Cytoplasmic loop sizes of various TaCaCA superfamily proteins. [file DataSheet6.XLS]

## Sheet: Sheet1
		File S6. Cytoplasmic loop sizes of various TaCaCA superfamily proteins.
		Protein name	Loop Size (AA)	minimum loop size		maximum loop size		average size
	TaCAX	TaCAX1a-A	23	23		56		33.4
		TaCAX1a-D	29
		TaCAX1b-A	31
		TaCAX1b-B	31
		TaCAX1b-D	31
		TaCAX2-A	56
		TaCAX2-B	31
		TaCAX2-D	32
		TaCAX3-A	34
		TaCAX3-B	34
		TaCAX3-D	34
		TaCAX4-A	34
		TaCAX4-B	34
		TaCAX4-D	34
	TaCCX	TaCCX1-B	123	69		123		86.1
		TaCCX1-D	123
		TaCCX2-A	76
		TaCCX2-D	74
		TaCCX3-B	92
		TaCCX3-D	86
		TaCCX4-D	69
		TaCCX5-A	72
		TaCCX5-B	74
		TaCCX5-D	72
	TaNCL	TaNCL1-A	164	161		164		163.5
		TaNCL1-B	164
		TaNCL1-D	164
		TaNCL2-A	164
		TaNCL2-B	164
		TaNCL2-D	164
		TaNCL3-D	161
	TaMHX	TaMHX1-A	118	118		118		118
		TaMHX1-B	118
		TaMHX1-D	118
