# Supplementary material for: Ca2+/Cation Antiporters (CaCA): Identification, Characterization and Expression Profiling in Bread Wheat (Triticum aestivum L.)
Source: Front Plant Sci. 2016 Nov 28;7:1775. doi: 10.3389/fpls.2016.01775 (PMC5124604; doi:10.3389/fpls.2016.01775)
Supplement: File S7 — Prediction of sub-cellular localization of TaCaCA superfamily proteins using various tools. [file DataSheet7.XLS]

## Sheet: Sheet1
	File S7. Prediction of sub-cellular localization of TaCaCA superfamily proteins using various tools.
Protein name	WoLF-PSort	TargetP_v1	PredSL	ngLOC	Prot Comp 9.0	CELLO
TaCAX1a-A	plasma membrane	chloroplast	chloroplast	plasma membrane	Vacuole	plasma membrane
TaCAX1a-D	plasma membrane	mitochondria	mitochondrion	plasma membrane	Vacuole	plasma membrane
TaCAX1b-A	plasma membrane	not found	chloroplast	chloroplast	Vacuole	plasma membrane
TaCAX1b-B	cytoplasm	not found	chloroplast	chloroplast	Vacuole	plasma membrane
TaCAX1b-D	plasma membrane	not found	chloroplast	chloroplast	Vacuole	plasma membrane
TaCAX2-A	vacuole	not found	mitochondrion	chloroplast	Vacuole	plasma membrane
TaCAX2-B	plasma membrane	not found	other	chloroplast	Vacuole	plasma membrane
TaCAX2-D	plasma membrane	not found	other	chloroplast	Vacuole	plasma membrane
TaCAX3-A	plasma membrane	not found	other	mitochondria	Vacuole	plasma membrane
TaCAX3-B	plasma membrane	not found	mitochondrion	chloroplast	Vacuole	plasma membrane
TaCAX3-D	plasma membrane	not found	other	mitochondria	Vacuole	plasma membrane
TaCAX4-A	plasma membrane	mitochondria	other	chloroplast	Vacuole	plasma membrane
TaCAX4-B	plasma membrane	not found	other	chloroplast	Vacuole	plasma membrane
TaCAX4-D	endoplasmic reticulum	mitochondria	other	chloroplast	Vacuole	plasma membrane
TaCCX1-B	vacuole	not found	secreted	plasma membrane	Vacuole	plasma membrane
TaCCX1-D	plasma membrane	mitochondria	secreted	chloroplast	Vacuole	plasma membrane
TaCCX2-A	chlorolplast	mitochondria	mitochondrion	plasma membrane	Vacuole	plasma membrane
TaCCX2-D	plasma membrane	mitochondria	mitochondrion	plasma membrane	Vacuole	plasma membrane
TaCCX3-B	choloroplast	chloroplast	mitochondrion	chloroplast	Vacuole	plasma membrane
TaCCX3-D	plasma membrane	chloroplast	other	chloroplast	Vacuole	plasma membrane
TaCCX4-D	chlorolplast	mitochondria	secreted	chloroplast	Vacuole	plasma membrane
TaCCX5-A	chloroplast	not found	other	plasma membrane	plasma membrane	plasma membrane
TaCCX5-B	chloroplast	not found	other	plasma membrane	plasma membrane	plasma membrane
TaCCX5-D	chloroplast	not found	other	plasma membrane	plasma membrane	plasma membrane
TaNCL1-A	plasma membrane	mitochondria	chloroplast (thylakoid)	plasma membrane	None	plasma membrane
TaNCL1-B	plasma membrane	mitochondria	chloroplast (thylakoid)	plasma membrane	None	plasma membrane
TaNCL1-D	plasma membrane	secretory pathway	other	plasma membrane	None	plasma membrane
TaNCL2-A	plasma membrane	secretory pathway	secreted	nucleus	None	plasma membrane
TaNCL2-B	plasma membrane	secretory pathway	secreted	nucleus	None	plasma membrane
TaNCL2-D	plasma membrane	secretory pathway	secreted	nucleus	None	plasma membrane
TaNCL3-D	plasma membrane	not found	secreted	cytoplasm	None	plasma membrane
TaMHX1-A	chloroplast	not found	secreted	chloroplast	Vacuole	plasma membrane
TaMHX1-B	plasma membrane	not found	secreted	chloroplast	Vacuole	plasma membrane
TaMHX1-D	plasma membrane	secretory pathway	secreted	chloroplast	Vacuole	plasma membrane
AtCAX1	plasma membrane-8	Chloroplast	Chloroplast	plasma membrane	Vacuole	plasma membrane
AtCAX2	plasma membrane-6	Any other location	secreted	cytoplasm	Vacuole	plasma membrane
AtMHX	plasma membrane-7	Any other location	secreted	cytoplasm	Vacuole	plasma membrane
