# Supplementary material for: Ca2+/Cation Antiporters (CaCA): Identification, Characterization and Expression Profiling in Bread Wheat (Triticum aestivum L.)
Source: Front Plant Sci. 2016 Nov 28;7:1775. doi: 10.3389/fpls.2016.01775 (PMC5124604; doi:10.3389/fpls.2016.01775)
Supplement: File S8 — Domain organization in TaCaCA superfamily proteins. Each TaCaCA protein was individually search against Pfam, NCBI-conserved domain database, SMART, Prosite-Scan and InterProScan servers to analyse the domain architecture. [file DataSheet8.XLS]

## Sheet: Sheet1
		File S8. Domain organization in TaCaCA superfamily proteins. Each TaCaCA protein was individually search against Pfam, NCBI-conserved domain database, SMART, Prosite-Scan and InterProScan servers to analyse the domain architecture.
			Na_Ca_ex (pfam01699)				Na_Ca_ex (pfam01699)				caca2 (TIGR00846)				EF-hand (pfam00036)
	CaCA protein family	Protein name	From	To	E-value		From	To	E-value		From	To	E-value		From	To	E-value
	TaCAX	TaCAX1a-A	102	263	3.66778e-08		290	429	1.34745e-18		75	434	4.73225e-124
		TaCAX1a-D	94	255	1.74715e-07		282	421	1.54308e-17		67	426	2.95448e-117
		TaCAX1b-A	89	250	3.95449e-11		280	425	2.10501e-14		62	424	3.63007e-126
		TaCAX1b-B	88	249	1.17398e-11		279	424	6.54334e-15		61	423	4.22729e-128
		TaCAX1b-D	89	250	3.95449e-11		280	425	2.23112e-14		62	424	1.02737e-126
		TaCAX2-A	64	220	6.52281e-13		275	419	2.88951e-19		35	418	3.62382e-99
		TaCAX2-B	92	248	1.41907e-13		278	422	1.75318e-19		63	421	1.12874e-101
		TaCAX2-D	92	248	4.24875e-13		279	423	2.56532e-19		63	422	1.7037e-101
		TaCAX3-A	73	231	1.11632e-12		265	409	5.42359e-21		48	408	4.45217e-107
		TaCAX3-B	73	231	1.93729e-12		265	409	7.24122e-21		48	408	5.12665e-107
		TaCAX3-D	73	231	2.58908e-12		265	409	5.15986e-21		48	408	1.42473e-107
		TaCAX4-A	113	266	2.73967e-10		301	445	2.19444e-23		85	444	2.80087e-103
		TaCAX4-B	89	242	5.9761e-10		277	421	2.92828e-23		61	420	2.68527e-101
		TaCAX4-D	112	265	2.41098e-10		300	444	8.04724e-24		84	443	9.31653e-103
	TaCCX	TaCCX1-B	3	86	0.00232314		279	432	8.57095e-20
		TaCCX1-D	133	277	1.75907e-17		470	623	2.74734e-22
		TaCCX2-A	116	266	6.30049e-13		419	568	4.19733e-17
		TaCCX2-D	113	231	5.07205e-09		382	531	9.54568e-18
		TaCCX3-B	155	292	4.53032e-07		460	610	1.57983e-15
		TaCCX3-D	148	285	5.83514e-07		448	598	4.49811e-11
		TaCCX4-D	128	261	3.54397e-12		394	548	7.4385e-18
		TaCCX5-A	54	189	1.00858e-05		335	484	1.01955e-17
		TaCCX5-B	54	189	6.65593e-06		337	457	3.24543e-16
		TaCCX5-D	54	189	4.10925e-06		335	484	5.47479e-18
	TaNCL	TaNCL1-A	82	263	7.6e-06		425	571	6.5e-14						305	370	5.00289e-10
		TaNCL1-B	82	263	2.1e-05		425	571	1e-13						305	370	1.18558e-09
		TaNCL1-D	83	264	1e-05		426	572	1e-13						306	371	1.18558e-09
		TaNCL2-A					273	419	1.4227e-12						153	217	3.68488e-07
		TaNCL2-B					273	419	1.24928e-11						153	217	1.54301e-06
		TaNCL2-D					273	419	2.93638e-12						153	217	4.52749e-07
		TaNCL3-D					379	523	1.11201e-05						260	325	2.83595e-09
	TaMHX	TaMHX1-A	35	206	2.6319e-08		352	511	5.02753e-13
		TaMHX1-B	35	206	3.11117e-08		352	518	2.20446e-17
		TaMHX1-D	30	201	3.69091e-08		347	513	6.54548e-18
