# Supplementary material for: Ca2+/Cation Antiporters (CaCA): Identification, Characterization and Expression Profiling in Bread Wheat (Triticum aestivum L.)
Source: Front Plant Sci. 2016 Nov 28;7:1775. doi: 10.3389/fpls.2016.01775 (PMC5124604; doi:10.3389/fpls.2016.01775)
Supplement: File S9 — Expression analysis of TaCaCA genes in three developmental stages of various tissues. The top expressing genes from various families are highlighted in red boxes. [file DataSheet9.XLS]

## Sheet: Sheet1
		File S9 | Expression analysis of TaCaCA genes in three developmental stages of various tissues. The top expressing genes from various families are highlighted in red boxes.
		root_z10	root_z13	root_z39	stem_z30	stem_z32	stem_z65	leaf_z10	leaf_z23	leaf_z71	spike_z32	spike_z39	spike_z65	grain_z71	grain_z75	grain_z85
	TaCAX1a-A	23496.6	22333.1	21000.9	22788	22116.9	36618.6	85990.5	65246.6	32290.9	31770.5	34804.4	92919	47726.7	19829.3	214701
	TaCAX1a-D	18776.4	19725.3	17265.8	19110.8	20754.7	53784.3	84762.9	66228.9	45212.7	25946.3	34295.8	86269.2	42500.9	18433.3	287537
	TaCAX1b-A	11609.7	15047.9	14510	27902.8	16564.3	8558.58	4169.95	6127.52	4734.1	28833.6	12941	17134.5	11994	112035	116763
	TaCAX1b-B	12566.3	20890.6	19128.7	11441.6	8341.09	5398.3	3712.02	6439.1	7797.47	8228.99	12559.9	10113.6	5165.02	60849.5	148295
	TaCAX1b-D	8525.19	23728.6	23289.7	31320.3	17953.6	7423.95	2163.16	6605.19	8889.65	45950.9	29588.1	26764.6	21116.3	91423.1	171998
	TaCAX2-A	10947.4	7344.2	8119.66	11831.2	7781.07	6387.52	15488	7127.15	5020.15	8794.83	7146.26	6019.91	6810.66	8614.43	20599.7
	TaCAX2-B	20214.6	11845.8	13893.9	13644.2	12745	9106.99	23616.1	10325	8676.5	14651.2	11755.2	10598.3	13120.9	12033	35904.1
	TaCAX2-D	13817.4	10006.5	10032.3	9248.28	8010.92	7348.76	17107.1	7210.06	6058.32	9305.73	8045.25	7121.88	8388.53	7440.42	17809.2
	TaCAX3-A	23586.9	15915.9	19730.1	15941.4	15486.7	8543.24	10365.4	9697.44	6033.25	11089.3	12441.9	10238.5	12162.1	9338.52	13396.3
	TaCAX3-B	38243.6	20263.3	24874.9	20325.8	22687.5	15740.6	15558.6	16039.7	8531.92	11889.8	17747.1	14166.5	19599.7	19330.5	19099.7
	TaCAX3-D	36974	20339.8	24206.8	18890.6	23321.9	13971.7	12125.5	16348.3	10239.4	12186.6	15879.8	14446.6	16875.7	17889	17738.4
	TaCAX4-A	50.135	134.46	245.715	36.64	196.135	237.94	0	21.885	43.355	722.575	2184.22	1489.47	637.645	2892.31	2603.24
	TaCAX4-B	61.33	418.11	384.79	39.675	105.845	103.045	59.65	0	0	959.505	1174.08	1906.26	1202.09	2075.4	429.31
	TaCAX4-D	20.14	120.545	94.37	24.86	118.155	97.57	18.93	10.99	0	998.745	1889.44	1362.62	897.78	2520.5	83.385
	TaCCX1-B	14345.5	17823.7	17225.8	13889.3	16147	21458.7	11902.3	14268.1	12470.3	13992.2	13538.7	15856.4	16066.2	28679.6	20573.5
	TaCCX1-D	10236.5	13840.1	12191.6	11234.7	10471.6	12566.7	8917.65	9865.7	7703.66	10178.3	8865.8	9934.45	11646.3	29781.3	15684
	TaCCX2-A	6759.58	25270.3	20937.4	14811.8	10503.8	1880.85	3892.65	6370.17	17855.9	30032.8	18214.5	11944.4	21545.1	29085.9	3109.34
	TaCCX2-D	2743.92	15972.6	11869	13846.4	11317.6	2310.8	4598.01	7419.65	19956.7	21094.7	7873.73	6947.4	4618.34	20167	5030.31
	TaCCX3-B	14.905	134.84	172.535	699.81	400.265	1014.56	2063.69	1281.46	1025.15	710.39	1469.57	498.91	606.275	3605.09	126.445
	TaCCX3-D	0	55.345	30.55	1028.82	336.555	2053.2	3176.73	3579.36	3963.66	1086.53	2897.82	1202.54	1215.62	1638.89	572.48
	TaCCX4-D	670.585	2100.94	1521.05	2362.11	1212.14	16042.2	1635.34	935.4	1596.87	2348.78	5835.62	1862.29	3194.9	2951.43	11951.4
	TaCCX5-A	5002.73	6901.9	5431.18	7407.05	8546.15	3610.16	8518.43	11751.8	7818.43	6856.35	5626.63	5417.11	6668.52	7380.51	1465.62
	TaCCX5-B	8632.23	9185.63	8762.17	12679.3	12566.9	7494.94	14733.1	11051.6	7032.74	10062.5	7758.64	8609.07	7741.3	11002.8	7715.65
	TaCCX5-D	5338.72	5856.24	5524.14	8649.6	10692.7	4317.4	9297.73	10410	8037.32	7951.38	5304.73	4971.24	6959.82	8257.07	2769.01
	TaNCL1-A	311615	85935.2	94895.7	102786	124031	71607.6	144316	96661.6	100607	59421.7	61248.1	91511.3	93828.3	37469.5	15915.6
	TaNCL1-B	267073	86537.1	91068.1	93662.9	88651	51826.6	98960.8	92290	96750.9	50084.3	35732	44982.4	118037	38060.4	37610.7
	TaNCL1-D	262138	91042.8	94090.3	81245.5	87741.9	71313.7	77800.8	83215.1	85871.4	45610.7	28401.8	52622.3	80767	38702.2	50230.1
	TaNCL2-A	3157.84	8879.64	12798.6	832.855	2151.63	5413.16	8448.28	27294.2	48836.8	2468.62	2340.66	4405.34	1963.94	17411.7	44730.6
	TaNCL2-B	2756.82	17058	23248.7	4173.27	3592.55	8354.14	3418.78	20192.7	100829	4749.27	2980.66	8906.23	1639.07	25298.3	54027
	TaNCL2-D	10769.8	11372.1	18290.2	1851.7	2442.57	2917.36	2475.47	4875.31	14930.8	2405.03	1448.41	4378.06	2083.09	7462.18	41902.5
	TaNCL3-D	244.265	133.875	113.95	403.395	99.595	18.755	744.95	267.455	0	439.4	137.28	4.375	0	0	518.315
	TaMHX1-A	1654.84	3591.88	4688.43	4312.15	5964.93	8383.83	5424.75	5310.82	6535.41	3578.78	6093.03	4649.68	4722.05	2690.03	3254.63
	TaMHX1-B	2325.04	3426.26	4340.66	4581.01	6419.12	9055.67	5615.23	5326.06	6391.76	3949.33	5944.28	5111.67	4881.31	2924.35	3128.7
	TaMHX1-D	5828.9	6792.47	7309.64	8713.86	9979.08	14052.6	12005.4	10541.9	9597.33	6698.93	10864.1	7267.59	6949.79	4060.63	4486.56
