# Supplementary material for: Ca2+/Cation Antiporters (CaCA): Identification, Characterization and Expression Profiling in Bread Wheat (Triticum aestivum L.)
Source: Front Plant Sci. 2016 Nov 28;7:1775. doi: 10.3389/fpls.2016.01775 (PMC5124604; doi:10.3389/fpls.2016.01775)
Supplement: File S10 — Fold expression change in TaCaCA superfamily genes during biotic stress of Blumeria graminis (Bgt) and Puccinia striiformis (Pst). Two-folds or more up and down regulated genes are shown in yellow and red color cells, respectively. [file DataSheet10.XLS]

## Sheet: Sheet1
	File S10. Fold expression change in TaCaCA superfamily genes during biotic stress of Blumeria graminis (Bgt) and Puccinia striiformis (Pst). Two folds or more up and down-regulated genes are shown in yellow and red colour cells, respectively.
			Pst	Bgt
		TaCAX1a-A	1.06812	0.992052
		TaCAX1a-D	1.11668	0.732991
		TaCAX1b-A	0.804284	0.50791
		TaCAX1b-B	0.566014	1.02311
		TaCAX1b-D	1.91247	0.762036
		TaCAX2-A	1.44198	1.99617
		TaCAX2-B	1.22558	3.18412
		TaCAX2-D	0.925664	2.29146
		TaCAX3-A	1.43513	1.53202
		TaCAX3-B	1.61773	1.35069
		TaCAX3-D	1.6638	1.97725
		TaCCX1-B	1.82349	1.47555
		TaCCX1-D	1.5985	1.54452
		TaCCX2-A	3.08109	0.483075
		TaCCX2-D	2.72355	0.585839
		TaCCX3-B	2.11669	0.49898
		TaCCX3-D	2.22258	0.46193
		TaCCX4-D	3.14006	1.04304
		TaCCX5-A	1.38253	1.2237
		TaCCX5-B	1.16684	0.731517
		TaCCX5-D	2.06849	0.785957
		TaNCL1-A	1.02269	0.64727
		TaNCL1-B	0.863727	0.6152
		TaNCL1-D	0.864762	0.785166
		TaNCL2-A	0.118308	0.275801
		TaNCL2-B	0.189129	0.117798
		TaNCL2-D	0.255618	0.407436
		TaMHX1-A	0.967782	1.45473
		TaMHX1-B	0.893843	1.30465
		TaMHX1-D	0.532944	1.06399
