# Supplementary material for: Ca2+/Cation Antiporters (CaCA): Identification, Characterization and Expression Profiling in Bread Wheat (Triticum aestivum L.)
Source: Front Plant Sci. 2016 Nov 28;7:1775. doi: 10.3389/fpls.2016.01775 (PMC5124604; doi:10.3389/fpls.2016.01775)
Supplement: File S11 — Fold expression change in TaCaCA superfamily genes during drought (DS), heat (HS) and their combination (HD) stress. Two-folds or more up and down regulated genes are shown in yellow and red color cells, respectively. [file DataSheet11.XLS]

## Sheet: Sheet1
		File S11. Fold expression change in TaCaCA superfamily genes during drought (DS), heat (HS) and their combination (HD) stress. Two folds or more up and down regulated genes are shown in yellow and red colour cells, respectively.
		DS_1H	DS_6H	HS_1H	HS_6H	HD_1H	HD_6H
	TaCAX1a-A	0.82073	1.02066	1.33412	1.5068	1.39839	0.935911
	TaCAX1a-D	0.86196	0.97591	1.26746	1.23456	1.29943	0.840403
	TaCAX1b-A	1.12482	1.2078	0.687851	1.67049	0.780478	0.705728
	TaCAX1b-B	0.789493	1.44898	2.0762	4.0935	1.9047	0.972064
	TaCAX1b-D	1.64983	1.11789	1.55579	7.40637	1.40259	1.85585
	TaCAX2-A	0.955241	0.816996	0.530393	0.452662	0.623549	0.500603
	TaCAX2-B	0.937715	0.848562	0.574451	0.509671	0.460982	0.608029
	TaCAX2-D	1.10571	0.883437	0.714638	0.647261	0.632225	0.586289
	TaCAX3-A	1.6438	0.671787	0.826285	1.65234	0.68479	1.85931
	TaCAX3-B	1.70122	0.673266	1.03196	1.5483	0.884788	1.54958
	TaCAX3-D	1.91767	0.735586	1.04269	1.59537	0.985211	1.58677
	TaCAX4-A	3.19964	2.22492	3.5317	4.14306	4.15068	4.55919
	TaCAX4-D	0.376414	0.826425	2.95659	2.49815	7.09019	2.22753
	TaCCX1-B	1.12183	0.925644	0.396279	1.35437	0.577122	1.27263
	TaCCX1-D	1.24002	0.848377	0.504199	1.72571	0.750093	1.60973
	TaCCX2-A	4.94555	8.43625	1.95508	1.78302	3.84417	2.17437
	TaCCX2-D	8.27157	14.6462	3.0558	3.97917	6.85177	4.8694
	TaCCX3-B	0.634678	0.312906	0.70006	0.204839	0.301556	0.059263
	TaCCX3-D	0.740948	0.314999	0.294984	0.153011	0.150419	0.0586059
	TaCCX4-D	7.76643	18.6529	8.72281	16.4439	12.3125	12.9116
	TaCCX5-A	1.313	1.20455	0.579544	0.668311	0.469885	0.775201
	TaCCX5-B	0.891748	0.868983	0.659206	0.700411	0.276259	0.683999
	TaCCX5-D	1.00395	0.79178	0.594079	0.443197	0.295953	0.460236
	TaNCL1-A	1.85189	2.2195	0.435597	1.15228	0.861729	2.42004
	TaNCL1-B	2.12262	3.38363	0.511018	1.62554	1.39443	3.80743
	TaNCL1-D	1.65831	2.21195	0.44482	1.25555	0.796822	3.01623
	TaNCL2-A	0.608236	0.563797	0.462815	0.104934	0.359692	0.217868
	TaNCL2-B	0.852565	2.25991	5.03371	1.10133	8.64405	3.44586
	TaNCL2-D	0.94681	1.82773	2.78566	0.665575	3.93761	1.78296
	TaNCL3-D	1.28342	1.27645	1.13596	1.06746	1.77724	0.659055
	TaMHX1-A	0.826876	1.0564	0.399627	0.450709	0.308474	0.371996
	TaMHX1-B	0.867636	1.02614	0.389888	0.513154	0.25424	0.496832
	TaMHX1-D	0.811703	1.01559	0.332295	0.40796	0.20661	0.30537
