# Supplementary material for: Ca2+/Cation Antiporters (CaCA): Identification, Characterization and Expression Profiling in Bread Wheat (Triticum aestivum L.)
Source: Front Plant Sci. 2016 Nov 28;7:1775. doi: 10.3389/fpls.2016.01775 (PMC5124604; doi:10.3389/fpls.2016.01775)
Supplement: File S12 — Fold expression change in TaCaCA superfamily genes during salt stress. Two-folds or more up and down regulated genes are shown in yellow and red color cells, respectively. [file DataSheet12.XLS]

## Sheet: Sheet1
	File S12. Fold expression change in TaCaCA superfamily genes during salt stress. Two folds or more up and down regulated genes are shown in yellow and red colour cells, respectively.
		Salt_6h	Salt_12h	Salt_24h	Salt_48h
	TaCAX1a-A	0.663652	0.535023	0.467242	0.368645
	TaCAX1a-D	0.475764	0.2775	0.457409	0.287672
	TaCAX1b-A	0.549972	0.481798	0.399401	0.499219
	TaCAX1b-B	0.540532	0.354398	0.287994	0.202882
	TaCAX1b-D	0.61113	0.516333	0.623655	0.605155
	TaCAX2-A	0.940362	0.696693	0.820991	1.02572
	TaCAX2-B	0.607448	0.470323	0.747086	0.606286
	TaCAX2-D	0.760181	0.427503	0.567952	0.552077
	TaCAX3-A	1.14914	0.954915	0.879633	0.681839
	TaCAX3-B	1.0345	0.960921	1.29835	0.806442
	TaCAX3-D	1.0852	0.961136	1.01496	0.645276
	TaCAX4-A	1.76713	2.2266	2.63887	2.08561
	TaCAX4-B	1.32537	2.96875	0.879627	1.04282
	TaCAX4-D	0	0	0.586405	4.17134
	TaCCX1-B	0.666946	0.651294	1.15106	1.08452
	TaCCX1-D	0.813879	0.869083	1.56064	1.58733
	TaCCX2-A	7.00537	15.8343	12.771	9.90668
	TaCCX2-D	9.05649	14.4251	58.5839	12.0172
	TaCCX3-B	1.76708	5.19539	14.0738	31.2846
	TaCCX3-D	0	11.8762	35.1857	110.532
	TaCCX4-D	4.1592	3.25935	7.86055	7.6473
	TaCCX5-A	0.985511	1.23178	5.80967	5.02095
	TaCCX5-B	1.08746	1.15973	4.18111	3.56751
	TaCCX5-D	1.16469	1.18355	5.14907	4.33482
	TaNCL1-A	1.07822	0.748942	0.558982	0.322037
	TaNCL1-B	1.16348	0.939434	0.719059	0.333802
	TaNCL1-D	1.38013	1.19028	1.09688	0.607001
	TaNCL2-A	5.55382	7.65667	17.963	12.5137
	TaNCL2-B	6.00821	8.03655	17.4639	14.2834
	TaNCL2-D	1.93813	2.72656	3.66987	2.83782
	TaNCL3-D	1.61985	3.21632	2.93212	0.347597
	TaMHX1-A	0.284702	0.357701	0.538129	0.423169
	TaMHX1-B	0.400685	0.547394	0.424109	0.889457
	TaMHX1-D	0.384407	0.232506	0.325413	0.440624
